# Supplementary material for: Neurological Prognostic Factors in Hospitalized Patients with COVID-19
Source: Brain Sci. 2022 Jan 30;12(2):193. doi: 10.3390/brainsci12020193 (PMC8870483; doi:10.3390/brainsci12020193)
Supplement: Supplementary file 1 [file brainsci-12-00193-s001.zip]

Archive with 1 entries (1 files):
- brainsci-1506957-supplementary.pdf
